# Supplementary material for: Structural and functional alterations in postmenopausal women with insomnia: an MRI study of Eight-Section Vajra Exercise intervention effects
Source: Front Neurosci. 2026 Jan 30;19:1622756. doi: 10.3389/fnins.2025.1622756 (PMC12901484; doi:10.3389/fnins.2025.1622756)
Supplement: Supplementary file 2 [file Data_Sheet_2.zip]

Archive with 10 entries (9 files):
- Table/
- Table/Supplementary Table 1. Demographic data and clinical characteristics of response group and non-response group.docx
- Table/Supplementary Table 2. Medication use in 19 Postmenopausal women with insomnia patients at baseline and at 12 weeks.docx
- Table/Supplementary Table 3. Regions with significant difference in ALFF.docx
- Table/Supplementary Table 4. Regions with significant difference in fALFF.docx
- Table/Supplementary Table 5. Regions with significant difference in ReHo.docx
- Table/Supplementary Table 6. Differences in FC between PMWI and healthy controls.docx
- Table/Supplementary Table 7. Regions with significant difference in GMV.docx
- Table/Supplementary Table 8. Partial Correlation analysis between clinical data and ALFF,fALFF,ReHo,GMV and FC.docx
- Table/Supplementary Table 9. Relationship between Exercise and PSQI RR, ALFF, fALFF, ReHo, GMV and FC.docx
